# Supplementary material for: Development and validation of a prediction model for serious infections in rheumatoid arthritis patients treated with tocilizumab in Japan
Source: Clin Rheumatol. 2025 Feb 7;44(3):1081–93. doi: 10.1007/s10067-025-07328-9 (PMC11865113; doi:10.1007/s10067-025-07328-9)
Supplement: Supplementary file 2 — (XLS 94.5 KB) [file 10067_2025_7328_MOESM2_ESM.xls]

## Sheet: S7-1(Model1)
Supplementary Table S7-1 Risk calculator of serious infection risk within a year in patients with rheumatoid arthritis treated with tocilizumab (Model 1)
-This model calculates serious infection risk within a year in patients with rheumatoid arthritis treated with tocilizumab.
-To calculate probability, please update predictor values (light blue cells).
			FOR ACADEMIC USE ONLY
Predictors	Predictor values	x_i	Coefficient	x_i * Coefficient
Intercept	-	1	-4.591	-4.591
Sex [Male / Female]	Female	0	0.062	0
Age [years]	65	65	0.013	0.845
History of infection [Yes/ No]	No	0	0.152	0
History of previous serious infection, within 1 year [Yes/ No]	No	0	0.943	0
Constipation [Yes/ No]	No	0	0.311	0
Renal disease [Yes/ No]	No	0	0.031	0
Heart disease [Yes/ No]	No	0	0.33	0
Vascular disease [Yes/ No]	No	0	0.194	0
Diverticulitis and related disorders [Yes/ No]	No	0	0.781	0
Amyloidosis [Yes/ No]	No	0	0.053	0
Gastrointestinal ulcers [Yes/ No]	No	0	0.197	0
Knee or hip prosthesis, within 5 years [Yes/ No]	No	0	0.13	0
Diabetes, ever [Yes/ No]	Yes	1	0.061	0.061
Chronic kidney disease, within 5 years [Yes/ No]	No	0	0.084	0
Malignancies, within 10 years [Yes/ No]	No	0	0.203	0
Steroid use, during the 1 year period [Yes/ No]	No	0	0.151	0
Methotrexate use, during the 1 week period [Yes/ No]	No	0	-0.191	0
g(x)				-3.685
Calculated probability of serious infection within a year				0.0244827
Calculated probability of serious infection within a year (%)				0.0244827
-Please refer to the article's limitations section for the limitations of this research. Also, this model does not contain data on patients treated without tocilizumab, so the risk probability can not be distinguished between the risk of tocilizumab usage and the risk of natural course or other treatments. Since this predictive model uses the information before the first tocilizumab administratio…
-This spreadsheet shows an example of the model's risk calculation. It is intended for academic purposes only and has not been approved as Software as a Medical Device (SaMD). Please refer to the local prescribing information when administrating tocilizumab.
-Models were developed using the Medical Data Vision data.

## Sheet: S7-2(Model2)
Supplementary Table S7-2 Risk calculator of serious infection risk within a year in patients with rheumatoid arthritis treated with tocilizumab (Model 2)
-This model calculates serious infection risk within a year in patients with rheumatoid arthritis treated with tocilizumab.
-To calculate probability, please update predictor values (light blue cells).
			FOR ACADEMIC USE ONLY
Predictors	Predictor values	x_i	Coefficient	x_i * Coefficient
Intercept	-	1	-4.514	-4.514
Sex [Male / Female]	Female	0	0.06	0
Age [years]	65	65	0.014	0.91
History of infection [Yes/ No]	No	0	0.163	0
History of previous serious infection, within 1 year [Yes/ No]	No	0	0.957	0
Constipation [Yes/ No]	No	0	0.319	0
Renal disease [Yes/ No]	No	0	0.028	0
Heart disease [Yes/ No]	No	0	0.334	0
Vascular disease [Yes/ No]	No	0	0.201	0
Diverticulitis and related disorders [Yes/ No]	No	0	0.767	0
Amyloidosis [Yes/ No]	No	0	0.051	0
Gastrointestinal ulcers [Yes/ No]	No	0	0.205	0
Knee or hip prosthesis, ever [Yes/ No]	No	0	0.003	0
Diabetes, ever [Yes/ No]	No	0	0.069	0
Chronic kidney disease, within 5 years [Yes/ No]	No	0	0.09	0
Malignancies, ever [Yes/ No]	No	0	0.2	0
Methotrexate use, during the 1 week period [Yes/ No]	No	0	-0.194	0
g(x)				-3.604
Calculated probability of serious infection within a year				0.0264936
Calculated probability of serious infection within a year (%)				0.0264936
-Please refer to the article's limitations section for the limitations of this research. Also, this model does not contain data on patients treated without tocilizumab, so the risk probability can not be distinguished between the risk of tocilizumab usage and the risk of natural course or other treatments. Since this predictive model uses the information before the first tocilizumab administratio…
-This spreadsheet shows an example of the model's risk calculation. It is intended for academic purposes only and has not been approved as Software as a Medical Device (SaMD). Please refer to the local prescribing information when administrating tocilizumab.
-Models were developed using the Medical Data Vision data.

## Sheet: S7-3(Model3)
Supplementary Table S7-3 Risk calculator of serious infection risk within a year in patients with rheumatoid arthritis treated with tocilizumab (Model 3)
-This model calculates serious infection risk within a year in patients with rheumatoid arthritis treated with tocilizumab.
-To calculate probability, please update predictor values (light blue cells).
			FOR ACADEMIC USE ONLY
Predictors	Predictor values	x_i	Coefficient	x_i * Coefficient
Intercept	-	1	-4.598	-4.598
Sex [Male / Female]	Female	0	0.057	0
Age [years]	65	65	0.013	0.845
History of infection [Yes/ No]	No	0	0.155	0
History of previous serious infection, within 1 year [Yes/ No]	No	0	0.941	0
Constipation [Yes/ No]	No	0	0.313	0
Renal disease [Yes/ No]	No	0	0.029	0
Heart disease [Yes/ No]	No	0	0.329	0
Vascular disease [Yes/ No]	No	0	0.198	0
Diverticulitis and related disorders [Yes/ No]	No	0	0.772	0
Amyloidosis [Yes/ No]	No	0	0.05	0
Gastrointestinal ulcers [Yes/ No]	No	0	0.199	0
Diabetes, ever [Yes/ No]	No	0	0.062	0
Chronic kidney disease, within 5 years [Yes/ No]	No	0	0.089	0
Malignancies, within 10 years [Yes/ No]	No	0	0.201	0
Steroid use, during the 1 year period [Yes/ No]	No	0	0.152	0
Methotrexate use, during the 1 week period [Yes/ No]	No	0	-0.19	0
g(x)				-3.753
Calculated probability of serious infection within a year				0.0229101
Calculated probability of serious infection within a year (%)				0.0229101
-Please refer to the article's limitations section for the limitations of this research. Also, this model does not contain data on patients treated without tocilizumab, so the risk probability can not be distinguished between the risk of tocilizumab usage and the risk of natural course or other treatments. Since this predictive model uses the information before the first tocilizumab administratio…
-This spreadsheet shows an example of the model's risk calculation. It is intended for academic purposes only and has not been approved as Software as a Medical Device (SaMD). Please refer to the local prescribing information when administrating tocilizumab.
-Models were developed using the Medical Data Vision data.

## Sheet: S7-4(Model4)
Supplementary Table S7-4 Risk calculator of serious infection risk within a year in patients with rheumatoid arthritis treated with tocilizumab (Model 4)
-This model calculates serious infection risk within a year in patients with rheumatoid arthritis treated with tocilizumab.
-To calculate probability, please update predictor values (light blue cells).
			FOR ACADEMIC USE ONLY
Predictors	Predictor values	x_i	Coefficient	x_i * Coefficient
Intercept	-	1	-4.59	-4.59
Sex [Male / Female]	Female	0	0.06	0
Age [years]	65	65	0.013	0.845
History of infection [Yes/ No]	No	0	0.15	0
History of previous serious infection, within 1 year [Yes/ No]	No	0	0.944	0
Constipation [Yes/ No]	No	0	0.31	0
Renal disease [Yes/ No]	No	0	0.029	0
Heart disease [Yes/ No]	No	0	0.328	0
Vascular disease [Yes/ No]	No	0	0.191	0
Diverticulitis and related disorders [Yes/ No]	No	0	0.779	0
Amyloidosis [Yes/ No]	No	0	0.053	0
Gastrointestinal ulcers [Yes/ No]	No	0	0.197	0
Knee or hip prosthesis, within 5 years [Yes/ No]	No	0	0.129	0
Diabetes, within 5 years [Yes/ No]	No	0	0.079	0
Chronic kidney disease, within 5 years [Yes/ No]	No	0	0.084	0
Malignancies, within 10 years [Yes/ No]	No	0	0.202	0
Steroid use, during the 1 year period [Yes/ No]	No	0	0.15	0
Methotrexate use, during the 1 week period [Yes/ No]	No	0	-0.191	0
g(x)				-3.745
Calculated probability of serious infection within a year				0.0230899
Calculated probability of serious infection within a year (%)				0.0230899
-Please refer to the article's limitations section for the limitations of this research. Also, this model does not contain data on patients treated without tocilizumab, so the risk probability can not be distinguished between the risk of tocilizumab usage and the risk of natural course or other treatments. Since this predictive model uses the information before the first tocilizumab administratio…
-This spreadsheet shows an example of the model's risk calculation. It is intended for academic purposes only and has not been approved as Software as a Medical Device (SaMD). Please refer to the local prescribing information when administrating tocilizumab.
-Models were developed using the Medical Data Vision data.

## Sheet: S7-5(Model5)
Supplementary Table S7-5 Risk calculator of serious infection risk within a year in patients with rheumatoid arthritis treated with tocilizumab (Model 5)
-This model calculates serious infection risk within a year in patients with rheumatoid arthritis treated with tocilizumab.
-To calculate probability, please update predictor values (light blue cells).
			FOR ACADEMIC USE ONLY
Predictors	Predictor values	x_i	Coefficient	x_i * Coefficient
Intercept	-	1	-4.977	-4.977
Sex [Male / Female]	Female	0	0.146	0
Age [years]	65	65	0.015	0.975
Disease duration [≥10 years]	No	0	0.047	0
History of infection [Yes/ No]	No	0	0.345	0
History of previous serious infection, within 1 year [Yes/ No]	No	0	0.975	0
Constipation [Yes/ No]	No	0	0.343	0
Renal disease [Yes/ No]	No	0	0.053	0
Respiratory disease [Yes/ No]	No	0	-0.08	0
Heart disease [Yes/ No]	No	0	0.34	0
Vascular disease [Yes/ No]	No	0	0.197	0
Diverticulitis and related disorders [Yes/ No]	No	0	0.876	0
Amyloidosis [Yes/ No]	No	0	0.216	0
Gastrointestinal ulcers [Yes/ No]	No	0	0.25	0
Knee or hip prosthesis, within 5 years [Yes/ No]	No	0	0.282	0
Interstitial lung disease, ever [Yes/ No]	No	0	-0.02	0
Diabetes, ever [Yes/ No]	No	0	0.095	0
Myocardial infarction, within 5 years [Yes/ No]	No	0	-0.217	0
Chronic kidney disease, within 5 years [Yes/ No]	No	0	0.082	0
Interstitial lung disease, ever [Yes/ No]	No	0	-0.02	0
Malignancies, within 10 years [Yes/ No]	No	0	0.254	0
Steroid use, during the 1 year period [Yes/ No]	No	0	0.242	0
Methotrexate use, during the 1 week period [Yes/ No]	No	0	-0.254	0
g(x)				-4.002
Calculated probability of serious infection within a year				0.0179509
Calculated probability of serious infection within a year (%)				0.0179509
-Please refer to the article's limitations section for the limitations of this research. Also, this model does not contain data on patients treated without tocilizumab, so the risk probability can not be distinguished between the risk of tocilizumab usage and the risk of natural course or other treatments. Since this predictive model uses the information before the first tocilizumab administratio…
-This spreadsheet shows an example of the model's risk calculation. It is intended for academic purposes only and has not been approved as Software as a Medical Device (SaMD). Please refer to the local prescribing information when administrating tocilizumab.
-Models were developed using the Medical Data Vision data.

## Sheet: S7-6(Model6)
Supplementary Table S7-6 Risk calculator of serious infection risk within a year in patients with rheumatoid arthritis treated with tocilizumab (Model 6)
-This model calculates serious infection risk within a year in patients with rheumatoid arthritis treated with tocilizumab.
-To calculate probability, please update predictor values (light blue cells).
			FOR ACADEMIC USE ONLY
Predictors	Predictor values	x_i	Coefficient	x_i * Coefficient
Intercept	-	1	-3.729	-3.729
Age [years]	65	65	0.007	0.455
History of previous serious infection, within 1 year [Yes/ No]	No	0	0.8	0
Constipation [Yes/ No]	No	0	0.188	0
Heart disease [Yes/ No]	No	0	0.293	0
Vascular disease [Yes/ No]	No	0	0.153	0
Diverticulitis and related disorders [Yes/ No]	No	0	0.278	0
Gastrointestinal ulcers [Yes/ No]	No	0	0.012	0
g(x)				-3.274
Calculated probability of serious infection within a year				0.036474
Calculated probability of serious infection within a year (%)				0.036474
-Please refer to the article's limitations section for the limitations of this research. Also, this model does not contain data on patients treated without tocilizumab, so the risk probability can not be distinguished between the risk of tocilizumab usage and the risk of natural course or other treatments. Since this predictive model uses the information before the first tocilizumab administratio…
-This spreadsheet shows an example of the model's risk calculation. It is intended for academic purposes only and has not been approved as Software as a Medical Device (SaMD). Please refer to the local prescribing information when administrating tocilizumab.
-Models were developed using the Medical Data Vision data.

## Sheet: S7-7(Model7)
Supplementary Table S7-7 Risk calculator of serious infection risk within a year in patients with rheumatoid arthritis treated with tocilizumab (Model 7)
-This model calculates serious infection risk within a year in patients with rheumatoid arthritis treated with tocilizumab.
-To calculate probability, please update predictor values (light blue cells).
			FOR ACADEMIC USE ONLY
Predictors	Predictor values	x_i	Coefficient	x_i * Coefficient
Intercept	-	1	-3.732	-3.732
Age [years]	65	65	0.007	0.455
History of previous serious infection, ever [Yes/ No]	No	0	0.651	0
Constipation [Yes/ No]	No	0	0.176	0
Heart disease [Yes/ No]	No	0	0.271	0
Vascular disease [Yes/ No]	No	0	0.141	0
Diverticulitis and related disorders [Yes/ No]	No	0	0.195	0
g(x)				-3.277
Calculated probability of serious infection within a year				0.0363687
Calculated probability of serious infection within a year (%)				0.0363687
-Please refer to the article's limitations section for the limitations of this research. Also, this model does not contain data on patients treated without tocilizumab, so the risk probability can not be distinguished between the risk of tocilizumab usage and the risk of natural course or other treatments. Since this predictive model uses the information before the first tocilizumab administratio…
-This spreadsheet shows an example of the model's risk calculation. It is intended for academic purposes only and has not been approved as Software as a Medical Device (SaMD). Please refer to the local prescribing information when administrating tocilizumab.
-Models were developed using the Medical Data Vision data.

## Sheet: S7-8(Model8)
Supplementary Table S7-8 Risk calculator of serious infection risk within a year in patients with rheumatoid arthritis treated with tocilizumab (Model 8)
-This model calculates serious infection risk within a year in patients with rheumatoid arthritis treated with tocilizumab.
-To calculate probability, please update predictor values (light blue cells).
			FOR ACADEMIC USE ONLY
Predictors	Predictor values	x_i	Coefficient	x_i * Coefficient
Intercept	-	1	-3.313	-3.313
Age, categorized [≥65 years]	No	0	0.08	0
History of previous serious infection, within 1 year [Yes/ No]	No	0	0.81	0
Constipation [Yes/ No]	No	0	0.202	0
Heart disease [Yes/ No]	No	0	0.31	0
Vascular disease [Yes/ No]	No	0	0.183	0
Diverticulitis and related disorders [Yes/ No]	No	0	0.309	0
Gastrointestinal ulcers [Yes/ No]	No	0	0.012	0
Malignancies, ever [Yes/ No]	No	0	0.001	0
Methotrexate use, during the 1 week period [Yes/ No]	No	0	-0.009	0
g(x)				-3.313
Calculated probability of serious infection within a year				0.0351279
Calculated probability of serious infection within a year (%)				0.0351279
-Please refer to the article's limitations section for the limitations of this research. Also, this model does not contain data on patients treated without tocilizumab, so the risk probability can not be distinguished between the risk of tocilizumab usage and the risk of natural course or other treatments. Since this predictive model uses the information before the first tocilizumab administratio…
-This spreadsheet shows an example of the model's risk calculation. It is intended for academic purposes only and has not been approved as Software as a Medical Device (SaMD). Please refer to the local prescribing information when administrating tocilizumab.
-Models were developed using the Medical Data Vision data.

## Sheet: S7-9(Model9)
Supplementary Table S7-9 Risk calculator of serious infection risk within a year in patients with rheumatoid arthritis treated with tocilizumab (Model 9)
-This model calculates serious infection risk within a year in patients with rheumatoid arthritis treated with tocilizumab.
-To calculate probability, please update predictor values (light blue cells).
			FOR ACADEMIC USE ONLY
Predictors	Predictor values	x_i	Coefficient	x_i * Coefficient
Intercept	-	1	-3.322	-3.322
Age, categorized [≥65 years]	No	0	0.08	0
History of previous serious infection, ever [Yes/ No]	No	0	0.66	0
Constipation [Yes/ No]	No	0	0.19	0
Heart disease [Yes/ No]	No	0	0.288	0
Vascular disease [Yes/ No]	No	0	0.17	0
Diverticulitis and related disorders [Yes/ No]	No	0	0.222	0
g(x)				-3.322
Calculated probability of serious infection within a year				0.0348241
Calculated probability of serious infection within a year (%)				0.0348241
-Please refer to the article's limitations section for the limitations of this research. Also, this model does not contain data on patients treated without tocilizumab, so the risk probability can not be distinguished between the risk of tocilizumab usage and the risk of natural course or other treatments. Since this predictive model uses the information before the first tocilizumab administratio…
-This spreadsheet shows an example of the model's risk calculation. It is intended for academic purposes only and has not been approved as Software as a Medical Device (SaMD). Please refer to the local prescribing information when administrating tocilizumab.
-Models were developed using the Medical Data Vision data.

## Sheet: S7-10(Model10)
Supplementary Table S7-10 Risk calculator of serious infection risk within a year in patients with rheumatoid arthritis treated with tocilizumab (Model 10)
-This model calculates serious infection risk within a year in patients with rheumatoid arthritis treated with tocilizumab.
-To calculate probability, please update predictor values (light blue cells).
			FOR ACADEMIC USE ONLY
Predictors	Predictor values	x_i	Coefficient	x_i * Coefficient
Intercept	-	1	-3.281	-3.281
Age, categorized [≥75 years]	No	0	0.024	0
History of previous serious infection, within 1 year [Yes/ No]	No	0	0.815	0
Constipation [Yes/ No]	No	0	0.207	0
Heart disease [Yes/ No]	No	0	0.316	0
Vascular disease [Yes/ No]	No	0	0.195	0
Diverticulitis and related disorders [Yes/ No]	No	0	0.311	0
Gastrointestinal ulcers [Yes/ No]	No	0	0.012	0
Malignancies, ever [Yes/ No]	No	0	0.003	0
Methotrexate use, during the 1 week period [Yes/ No]	No	0	-0.015	0
g(x)				-3.281
Calculated probability of serious infection within a year				0.0362288
Calculated probability of serious infection within a year (%)				0.0362288
-Please refer to the article's limitations section for the limitations of this research. Also, this model does not contain data on patients treated without tocilizumab, so the risk probability can not be distinguished between the risk of tocilizumab usage and the risk of natural course or other treatments. Since this predictive model uses the information before the first tocilizumab administratio…
-This spreadsheet shows an example of the model's risk calculation. It is intended for academic purposes only and has not been approved as Software as a Medical Device (SaMD). Please refer to the local prescribing information when administrating tocilizumab.
-Models were developed using the Medical Data Vision data.
